# Supplementary material for: Deprescribing as an Opportunity to Facilitate Patient-Centered Care: A Qualitative Study of General Practitioners and Pharmacists in Japan
Source: Int J Environ Res Public Health. 2023 Feb 17;20(4):3543. doi: 10.3390/ijerph20043543 (PMC9962748; doi:10.3390/ijerph20043543)
Supplement: Supplementary file 1 [file ijerph-20-03543-s001.zip]

Archive with 1 entries (1 files):
- ijerph-2157090-supplementary.pdf
